# Supplementary material for: Chloroplast Genome Comparison and Phylogenetic Analysis of the Commercial Variety Actinidia chinensis ‘Hongyang’
Source: Genes (Basel). 2023 Nov 27;14(12):2136. doi: 10.3390/genes14122136 (PMC10743354; doi:10.3390/genes14122136)
Supplement: Supplementary file 1 [file genes-14-02136-s001.zip]

Archive with 1 entries (1 files):
- Supplementary Tables.xls
