# Supplementary material for: Chloroplast Genome Comparison and Phylogenetic Analysis of the Commercial Variety Actinidia chinensis ‘Hongyang’
Source: Genes (Basel). 2023 Nov 27;14(12):2136. doi: 10.3390/genes14122136 (PMC10743354; doi:10.3390/genes14122136)
Supplement: Supplementary file 1 [file genes-14-02136-s001.zip › Supplementary Tables.xls]

## Sheet: Table S1
Table S1 Taxonomic and accession information for samples used in the study.
Taxon	Order,Family	Gene Bank Number
Actinidia chinensis ' HFY01'	Actinidiaceae, Actinidia	MZ424317
Actinidia chinensis	Actinidiaceae, Actinidia	MT827080
Actinidia chinensis ' Jinguo'	Actinidiaceae, Actinidia	MW596239
Actinidia melanandra	Actinidiaceae, Actinidia	MK863365
Actinidia deliciosa	Actinidiaceae, Actinidia	KP297244
Actinidia callosa var. strigillosa	Actinidiaceae, Actinidia	MT700484
Actinidia chinensis 'Hongyang'	Actinidiaceae, Actinidia	MW596240
Actinidia indochinensis	Actinidiaceae, Actinidia	MT974475
Actinidia lijiangensis	Actinidiaceae, Actinidia	ON584555
Actinidia setosa	Actinidiaceae, Actinidia	NC051881
Actinidia rufa	Actinidiaceae, Actinidia	NC039973
Actinidia zhejiangensis	Actinidiaceae, Actinidia	MK318825
Actinidia lanceolata	Actinidiaceae, Actinidia	NC046507
Actinidia callosa var. henryi	Actinidiaceae, Actinidia	NC043861
Actinidia hubeiensis	Actinidiaceae, Actinidia	MT755628
Actinidia rubus	Actinidiaceae, Actinidia	NC053769
Actinidia cylindrica var. cylindrica	Actinidiaceae, Actinidia	MW038822
Actinidia latifolia	Actinidiaceae, Actinidia	MT740252
Actinidia hemsleyana	Actinidiaceae, Actinidia	NC051879
Actinidia eriantha	Actinidiaceae, Actinidia	KY100979
Actinidia fulvicoma	Actinidiaceae, Actinidia	NC051888
Actinidia cylindrica var. reticulata	Actinidiaceae, Actinidia	MT982434
Actinidia macrosperma	Actinidiaceae, Actinidia	NC051887
Actinidia polygama	Actinidiaceae, Actinidia	KX345297
Actinidia valvata	Actinidiaceae, Actinidia	MT982435
Actinidia arguta	Actinidiaceae, Actinidia	MG744576
Actinidia kolomikta	Actinidiaceae, Actinidia	KY100980
Clematoclethra scandens subsp. hemsleyi	Actinidiaceae, Clematoclethra	KX345299
Saurauia tristyla	Actinidiaceae, Saurauia	NC044098

## Sheet: Table S2
Table S2 SSRs length and type of A. chinensis‘Hongyang’.
Length	Type	IR Gene	Region
287	F	IGS(trnN(GUU),ycf1);IGS(trnN(GUU),ycf1)	IRb;IRb
287	P	IGS(trnN(GUU),ycf1);IGS(ycf1-2,trnN(GUU)-2)	IRb;IRa
287	P	IGS(trnN(GUU),ycf1);IGS(ycf1-2,trnN(GUU)-2)	IRb;IRa
287	F	IGS(ycf1-2,trnN(GUU)-2);IGS(ycf1-2,trnN(GUU)-2)	IRa;IRa
247	F	IGS(trnN(GUU),ycf1);IGS(trnN(GUU),ycf1)	IRb;IRb
247	P	IGS(trnN(GUU),ycf1);IGS(ycf1-2,trnN(GUU)-2)	IRb;IRa
247	P	IGS(trnN(GUU),ycf1);IGS(ycf1-2,trnN(GUU)-2)	IRb;IRa
247	F	IGS(ycf1-2,trnN(GUU)-2);IGS(ycf1-2,trnN(GUU)-2)	IRa;IRa
207	F	IGS(trnN(GUU),ycf1);IGS(trnN(GUU),ycf1)	IRb;IRb
207	P	IGS(trnN(GUU),ycf1);IGS(ycf1-2,trnN(GUU)-2)	IRb;IRa
207	P	IGS(trnN(GUU),ycf1);IGS(ycf1-2,trnN(GUU)-2)	IRb;IRa
207	F	IGS(ycf1-2,trnN(GUU)-2);IGS(ycf1-2,trnN(GUU)-2)	IRa;IRa
167	F	IGS(trnN(GUU),ycf1);IGS(trnN(GUU),ycf1)	IRb;IRb
167	P	IGS(trnN(GUU),ycf1);IGS(ycf1-2,trnN(GUU)-2)	IRb;IRa
167	P	IGS(trnN(GUU),ycf1);IGS(ycf1-2,trnN(GUU)-2)	IRb;IRa
167	F	IGS(ycf1-2,trnN(GUU)-2);IGS(ycf1-2,trnN(GUU)-2)	IRa;IRa
130	F	IGS(trnH(GUG),trnI(CAU));IGS(trnH(GUG),trnI(CAU))	IRb;IRb
130	P	IGS(trnH(GUG),trnI(CAU));IGS(trnI(CAU)-2,trnH(GUG)-2)	IRb;IRa
130	P	IGS(trnH(GUG),trnI(CAU));IGS(trnI(CAU)-2,trnH(GUG)-2)	IRb;IRa
130	F	IGS(trnI(CAU)-2,trnH(GUG)-2);IGS(trnI(CAU)-2,trnH(GUG)-2)	IRa;IRa
127	F	IGS(trnN(GUU),ycf1);IGS(trnN(GUU),ycf1)	IRb;IRb
127	P	IGS(trnN(GUU),ycf1);IGS(ycf1-2,trnN(GUU)-2)	IRb;IRa
127	P	IGS(trnN(GUU),ycf1);IGS(ycf1-2,trnN(GUU)-2)	IRb;IRa
127	F	IGS(ycf1-2,trnN(GUU)-2);IGS(ycf1-2,trnN(GUU)-2)	IRa;IRa
87	F	IGS(trnN(GUU),ycf1);IGS(trnN(GUU),ycf1)	IRb;IRb
87	P	IGS(trnN(GUU),ycf1);IGS(ycf1-2,trnN(GUU)-2)	IRb;IRa
87	P	IGS(trnN(GUU),ycf1);IGS(ycf1-2,trnN(GUU)-2)	IRb;IRa
87	F	IGS(ycf1-2,trnN(GUU)-2);IGS(ycf1-2,trnN(GUU)-2)	IRa;IRa
81	F	IGS(trnH(GUG),trnI(CAU));IGS(trnH(GUG),trnI(CAU))	IRb;IRb
81	P	IGS(trnH(GUG),trnI(CAU));IGS(trnI(CAU)-2,trnH(GUG)-2)	IRb;IRa
81	P	IGS(trnH(GUG),trnI(CAU));IGS(trnI(CAU)-2,trnH(GUG)-2)	IRb;IRa
81	F	IGS(trnI(CAU)-2,trnH(GUG)-2);IGS(trnI(CAU)-2,trnH(GUG)-2)	IRa;IRa
79	F	trnfM(CAU)(partical:91.14%);trnfM(CAU)-2(partical:91.14%)	LSC;LSC
50	F	IGS(rps12/rps12-2,psbB);IGS(rps12/rps12-2,psbB)	LSC;LSC
49	F	IGS(rps12/rps12-2,psbB);IGS(rps12/rps12-2,psbB)	LSC;LSC
48	F	accD;accD	LSC;LSC
48	P	psbN(partical:4.17%);psbN(partical:4.17%)	LSC;LSC
47	F	IGS(trnN(GUU),ycf1);IGS(trnN(GUU),ycf1)	IRb;IRb
47	P	IGS(trnN(GUU),ycf1);IGS(ycf1-2,trnN(GUU)-2)	IRb;IRa
47	P	IGS(trnN(GUU),ycf1);IGS(ycf1-2,trnN(GUU)-2)	IRb;IRa
47	F	IGS(ycf1-2,trnN(GUU)-2);IGS(ycf1-2,trnN(GUU)-2)	IRa;IRa
46	F	IGS(rps12/rps12-2,psbB);IGS(rps12/rps12-2,psbB)	LSC;LSC
44	F	accD;accD	LSC;LSC
43	F	accD;accD	LSC;LSC
42	F	IGS(rps12,trnV(GAC));ndhA-intron1	IRb;SSC
42	P	ndhA-intron1;IGS(trnV(GAC)-2,rps12-2)	SSC;IRa
41	F	ycf1-2;ycf1-2	SSC;SSC
35	F	IGS(rbcL,accD);IGS(rbcL,accD)	LSC;LSC
35	F	ycf1-2;ycf1-2	SSC;SSC
34	F	ycf2;ycf2	IRb;IRb
34	P	ycf2;ycf2-2	IRb;IRa
34	P	ycf2;ycf2-2	IRb;IRa
34	F	ycf2-2;ycf2-2	IRa;IRa
32	F	IGS(rbcL,accD);IGS(rbcL,accD)	LSC;LSC
32	F	IGS(rbcL,accD);IGS(rbcL,accD)	LSC;LSC
32	F	IGS(trnH(GUG),trnI(CAU));IGS(trnH(GUG),trnI(CAU))	IRb;IRb
32	P	IGS(trnH(GUG),trnI(CAU));IGS(trnI(CAU)-2,trnH(GUG)-2)	IRb;IRa
32	P	IGS(trnH(GUG),trnI(CAU));IGS(trnI(CAU)-2,trnH(GUG)-2)	IRb;IRa
32	R	ycf1-2;ycf1-2	SSC;SSC
32	F	ycf1-2;ycf1-2	SSC;SSC
32	F	IGS(trnI(CAU)-2,trnH(GUG)-2);IGS(trnI(CAU)-2,trnH(GUG)-2)	IRa;IRa
30	P	trnS(GCU)(partical:96.67%);trnS(GGA)(partical:96.67%)	LSC;LSC
30	F	accD;accD	LSC;LSC
30	F	accD;accD	LSC;LSC
30	F	accD;accD	LSC;LSC
30	P	rps18;rps18	LSC;LSC
30	F	ycf2;ycf2	IRb;IRb
30	P	ycf2;ycf2-2	IRb;IRa
30	P	ycf2;ycf2-2	IRb;IRa
30	F	ycf2-2;ycf2-2	IRa;IRa
29	F	IGS(rps12/rps12-2,psbB);IGS(rps12/rps12-2,psbB)	LSC;LSC
28	F	IGS(rps12/rps12-2,psbB);IGS(rps12/rps12-2,psbB)	LSC;LSC
27	F	IGS(rps12/rps12-2,psbB);IGS(rps12/rps12-2,psbB)	LSC;LSC
26	P	ycf2;ycf2	IRb;IRb
26	F	ycf2;ycf2-2	IRb;IRa
26	F	ycf1-2;ycf1-2	SSC;SSC
26	P	ycf2-2;ycf2-2	IRa;IRa
25	F	ycf1-2;ycf1-2	SSC;SSC
24	F	ycf2;ycf2	IRb;IRb
24	P	ycf2;ycf2-2	IRb;IRa
24	P	ycf2;ycf2-2	IRb;IRa
24	F	ycf1-2;ycf1-2	SSC;SSC
24	F	ycf1-2;ycf1-2	SSC;SSC
24	F	ycf2-2;ycf2-2	IRa;IRa
23	R	rpoC1-intron1;rpoC1-intron1	LSC;LSC
23	P	petD-intron1;petD-intron1	LSC;LSC
23	F	ycf2;ycf2	IRb;IRb
23	P	ycf2;ycf2-2	IRb;IRa
23	P	ycf2;ycf2-2	IRb;IRa
23	R	ycf1-2;ycf1-2	SSC;SSC
23	R	ycf1-2;ycf1-2	SSC;SSC
23	F	ycf2-2;ycf2-2	IRa;IRa
22	P	rpoC2;rpoC2	LSC;LSC
22	P	IGS(petN,psbM);IGS(petN,psbM)	LSC;LSC
22	F	accD;accD	LSC;LSC
22	F	accD;accD	LSC;LSC
22	P	rps18;rps18	LSC;LSC
22	P	IGS(ycf15,trnL(CAA));IGS(ycf15,trnL(CAA))	IRb;IRb
22	F	IGS(ycf15,trnL(CAA));IGS(trnL(CAA)-2,ycf15-2)	IRb;IRa

## Sheet: Table S3
Table S3 Repeat sequences in the chloroplast genome of A. chinensis‘Hongyang’.
ID	SSR type	SSR	Size (bp)	Start	End	Location	Region
1	p1	(T)10	10	3000	3009	trnK(UUU)-intron1	LSC
2	p1	(A)11	11	3648	3658	IGS(trnK(UUU),rps16)	LSC
3	p1	(T)10	10	6621	6630	IGS(rps16,trnQ(UUG))	LSC
4	p1	(A)10	10	6732	6741	IGS(rps16,trnQ(UUG))	LSC
5	p3	(AAT)4	12	6968	6979	IGS(trnQ(UUG),psbK)	LSC
6	p1	(A)10	10	8001	8010	IGS(psbI,trnS(GCU))	LSC
7	p1	(T)11	11	8555	8565	IGS(trnS(GCU),trnG(UCC))	LSC
8	p1	(A)11	11	11707	11717	IGS(atpA,atpF)	LSC
9	p1	(A)11	11	12337	12347	atpF-intron1	LSC
10	c	(TA)6tttttt ttatatat(TA)5	36	13114	13149	IGS(atpF,atpH)	LSC
11	p1	(A)10	10	13720	13729	IGS(atpH,atpI)	LSC
12	p1	(T)11	11	18724	18734	rpoC2	LSC
13	p2	(AT)5	10	20067	20076	rpoC2	LSC
14	p2	(AT)5	10	21100	21109	rpoC1-exon2	LSC
15	p1	(T)10	10	26390	26399	rpoB	LSC
16	p1	(A)10	10	27394	27403	IGS(rpoB,trnC(GCA))	LSC
17	p1	(A)10	10	28713	28722	IGS(trnC(GCA),petN)	LSC
18	p4	(TCTT)3	12	32780	32791	IGS(trnT(GGU),psbD)	LSC
19	c	(A)10gaaaacaaTtaataaaatagttGgaatcgacctgaaGagagtctctggccCggcactatacaaatataatccaggc(AT)6	98	36825	36922	IGS(psbZ,trnG(GCC))	LSC
20	p1	(A)11	11	42937	42947	IGS(psaA,ycf3)	LSC
21	p1	(A)10	10	44971	44980	ycf3-intron1	LSC
22	p1	(A)13	13	45222	45234	IGS(ycf3,trnS(GGA))	LSC
23	p1	(T)10	10	47514	47523	IGS(trnT(UGU),trnL(UAA))	LSC
24	p1	(A)10	10	47649	47658	IGS(trnT(UGU),trnL(UAA))	LSC
25	p4	(TATT)3	12	48362	48373	trnL(UAA)-intron1	LSC
26	p1	(T)12	12	51556	51567	IGS(ndhC,trnV(UAC))	LSC
27	p3	(GAG)5	15	59293	59307	accD	LSC
28	p1	(T)11	11	60474	60484	IGS(psaI,ycf4)	LSC
29	c	(AAAT)3ttcgttttttAttttaagtccaatattTgttggaattgatacttTcgatccagatagatcgtgtcttgtaaa(T)12	96	61622	61717	IGS(ycf4,cemA)	LSC
30	p3	(TTA)4	12	61877	61888	IGS(ycf4,cemA)	LSC
31	p1	(A)10	10	62087	62096	cemA(partical:10.00%)	LSC
32	p4	(TTTC)3	12	65915	65926	IGS(psbE,petL)	LSC
33	p1	(T)11	11	69167	69177	IGS(rpl33,rps18)	LSC
34	p4	(TTTC)3	12	79466	79477	rpoA	LSC
35	p1	(T)13	13	81683	81695	IGS(infA,rps8)	LSC
36	p3	(TTA)4	12	82191	82202	IGS(rps8,rpl14)	LSC
37	p1	(T)13	13	84379	84391	IGS(rpl16,rps3)	LSC
38	p1	(T)10	10	110358	110367	IGS(trnR(ACG),trnN(GUU))	IRb
39	p5	(AGAAA)3	15	111409	111423	IGS(trnN(GUU),ycf1)	IRb
40	p1	(A)10	10	114281	114290	IGS(ndhF,rpl32)	SSC
41	p2	(TA)5	10	115552	115561	IGS(rpl32,trnL(UAG))	SSC
42	p4	(AATA)3	12	117544	117555	ndhD	SSC
43	p1	(T)11	11	122497	122507	ndhA-intron1	SSC
44	p4	(AATC)3	12	122859	122870	ndhA-intron1	SSC
45	c	(T)14actatttgccaatTctttttgagtgattcgaAtattttagcattataacTtgtttTattaggactaacagttattcctggagtc(T)11	109	128035	128143	ycf1-2	SSC
46	p3	(TTA)7	21	128371	128391	ycf1-2	SSC
47	p6	(TTTTTC)3	18	129425	129442	ycf1-2	SSC
48	p5	(TTTTC)3	15	132710	132724	IGS(ycf1-2,trnN(GUU)-2)	IRa
49	p1	(A)10	10	133767	133776	IGS(trnN(GUU)-2,trnR(ACG)-2)	IRa
